# Supplementary material for: Comparison of Patterns of Non-suicidal Self-Injury and Emotion Dysregulation Across Mood Disorder Subtypes
Source: Front Psychiatry. 2022 May 12;13:757933. doi: 10.3389/fpsyt.2022.757933 (PMC9133457; doi:10.3389/fpsyt.2022.757933)
Supplement: Supplementary Table 1 — Main form of individual's NSSI behaviors by diagnotic groups. [file Table_1.XLSX]

## Sheet: supplementary table 1
Supplementary table 1. Main form of individual's NSSI behaviors by diagnotic groups.
	cutting	severe scratching	biting oneself	banging or hitting self	burning	interfering with wound healing	pinching	pulling hair	swallowing dangerous substances	others	more than 2 main methods	N/A
BD I	5	0	0	7	0	1	0	1	0	4	0	1	19
BD II	25	3	0	9	1	7	1	4	1	13	3	0	67
rMDD	1	2	2	7	0	2	1	0	0	2	1	0	18
Total	31	5	2	23	1	10	2	5	1	19	4	1	104
